# Supplementary material for: Determinants of Meal-Induced Changes in Circulating FFA Epoxides, Diols, and Diol-to-Epoxide Ratios as Indices of Soluble Epoxide Hydrolase Activity
Source: Int J Mol Sci. 2023 Dec 11;24(24):17351. doi: 10.3390/ijms242417351 (PMC10743433; doi:10.3390/ijms242417351)
Supplement: Supplementary file 1 [file ijms-24-17351-s001.zip]

Archive with 1 entries (1 files):
- ijms-2706057-supplementary.xlsx
