# Supplementary material for: Determinants of Meal-Induced Changes in Circulating FFA Epoxides, Diols, and Diol-to-Epoxide Ratios as Indices of Soluble Epoxide Hydrolase Activity
Source: Int J Mol Sci. 2023 Dec 11;24(24):17351. doi: 10.3390/ijms242417351 (PMC10743433; doi:10.3390/ijms242417351)
Supplement: Supplementary file 1 [file ijms-24-17351-s001.zip › ijms-2706057-supplementary.xlsx]

## Sheet: Suppl S1
Supplemental Table S1. Oxylipin levels in plasma (in nM) and individual tissues (in pmol/g tissue weight).
	PLASMA										LIVER										AORTA										INTESTINE										HEART
	Preprandial				Postprandial				%¯		Preprandial				Postprandial				%¯		Preprandial				Postprandial				%¯		Preprandial				Postprandial				%¯		Preprandial				Postprandial				%¯
EpFAs
15(16)-EpODE	77.8164	±	10.5836		33.609	±	5.62108		56.8099		0.835347	±	0.273089		0.561709	±	0.138787		32.7574		7.04775	±	0.952257		8.18594	±	1.25564		-16.1496		29.9414	±	18.0856		13.1484	±	4.41497		56.0862		6.5627	±	0.812863		8.12857	±	0.965693		-23.8602
12(13)-EpODE																																									13.5775	±	2.5415		15.1822	±	1.44859		-11.819
9(10)-EpODE
12(13)-EpOME	149.12	±	25.8166		147.715	±	16.9322		0.942334		1.06641	±	0.315112		1.21133	±	0.304706		-13.5892		2.33674	±	0.304805		2.72806	±	0.364906		-16.7467		3.80811	±	2.40612		2.18191	±	0.485949		42.7036		218.582	±	39.229		525.659	±	50.272		-140.487
9(10)-EpOME	155.544	±	25.1255		144.356	±	15.7256		7.19279		1.04227	±	0.330192		1.19805	±	0.291213		-14.9459		3.08015	±	0.371434		3.5421	±	0.364385		-14.9979		5.73206	±	1.60897		4.4374	±	0.919088		22.5862		202.257	±	41.1453		494.286	±	54.8809		-144.386
14(15)-EpETE											0.242178	±	0.0826195		0.226147	±	0.0623428		6.61978
11(12)-EpETE											0.195933	±	0.0667395		0.0858957	±	0.0299964		56.1607												8.58101	±	0.640432		9.35159	±	1.15318		-8.98001		9.16818	±	0.912294		5.57769	±	0.496769		39.1625
8(9)-EpETE																																									2.9413	±	0.432057		1.40407	±	0.172428		52.2637
17(18)-EpETE																															5.32191	±	1.38916		4.72302	±	1.07905		11.2533		14.3178	±	2.26388		6.82965	±	0.598871		52.2996
11(12)-EpETrE	62.1964	±	13.1133		29.4403	±	6.69303		52.6655		1.77207	±	0.514711		1.52517	±	0.319046		13.9331		3.48496	±	0.437133		4.20023	±	0.508619		-20.5244		5.35003	±	0.996968		6.2476	±	1.44526		-16.7769		149.482	±	16.3074		161.927	±	13.0687		-8.32543
8(9)-EpETrE																																									51.6002	±	5.29883		68.1494	±	5.56744		-32.0719
5(6)-EpETrE	163.494	±	31.824		75.8705	±	18.334		53.5944		5.30971	±	2.53577		3.50403	±	1.44028		34.0072												179.738	±	41.9001		197.487	±	59.3055		-9.87474		2099.02	±	350.271		2913.91	±	180.033		-38.8222
10(11)-EpDPE	11.3644	±	2.58685		5.57939	±	1.0626		50.9047		0.526789	±	0.114055		0.41668	±	0.14701		20.902												1.12604	±	0.309568		1.39526	±	0.534974		-23.9091		23.8847	±	3.64699		20.8637	±	2.27707		12.6485
13(14)-EpDPE	7.16886	±	1.84074		3.30121	±	0.765377		53.9507																						0.964847	±	0.0787096		1.05189	±	0.0817639		-9.02194		20.7182	±	3.18282		17.4081	±	2.29558		15.977
16(17)-EpDPE	6.76451	±	1.6119		3.30242	±	0.635102		51.1802		0.148697	±	0.0452898		0.134611	±	0.055186		9.47298																						23.4856	±	3.89898		20.1218	±	2.58072		14.3231
19(20)-EpDPE	13.5604	±	2.64747		6.53604	±	1.24608		51.8006		0.456484	±	0.154635		0.282726	±	0.0630414		38.0645												3.42337	±	0.812367		2.87507	±	0.64719		16.0162		44.7726	±	5.99048		42.8606	±	2.8916		4.27055
Mean									42.1157	***									18.3382	*									-17.1046	***									8.00829										-14.9162
SEM									7.23332										7.1819										1.19631										8.38907										16.3112
Diols
15,16-DiHODE	10.1149	±	1.99264		1.66161	±	0.228975		83.5726		11.2499	±	3.43874		3.02643	±	1.56616		73.0981		38.0575	±	1.3782		33.0877	±	6.29549		13.0586		64.7812	±	19.5821		28.2047	±	5.86958		56.4616
12,13-DiHODE																																									7.81247	±	0.850545		3.41563	±	0.679217		56.2798
9,10-DiHODE																																									4.19152	±	0.43766		5.72404	±	0.749116		-36.5626
12,13-DiHOME	15.6	±	3.61259		6.20504	±	1.4306		60.2241		12.6734	±	3.25831		8.7206	±	1.13971		31.1895		104.411	±	7.96919		103.81	±	9.56901		0.575624		422.385	±	78.5582		286.482	±	69.578		32.1751		105.946	±	11.3681		73.6052	±	12.6192		30.5256
9,10-DiHOME	8.2289	±	2.65892		5.61478	±	1.25447		31.7675		4.06181	±	1.73784		1.70073	±	0.520682		58.1286		44.6988	±	4.16383		52.1509	±	4.09142		-16.6716		107.031	±	14.4517		86.5091	±	20.3213		19.1735		29.7303	±	3.66133		56.1613	±	5.00423		-88.9021
14,15-DiHETE											1.77559	±	0.368915		0.422154	±	0.0911955		76.2245
11,12-DiHETE											0.401509	±	0.0941121		0.0783879	±	0.0144173		80.4767												6.30862	±	0.463867		6.57231	±	0.799643		-4.17997		1.47584	±	0.256885		0.22703	±	0.0189398		84.6169
8,9-DiHETE																																									0.96938	±	0.166269		0.610231	±	0.0425955		37.0493
17,18-DiHETE																															16.6951	±	3.20598		32.1061	±	10.1761		-92.3084		13.3665	±	4.55241		2.53129	±	0.487545		81.0624
11,12-DiHETrE	1.24443	±	0.270689		0.18489	±	0.0230143		85.1426		3.76016	±	0.513836		2.25792	±	0.208559		39.9516		8.66505	±	0.647302		5.9895	±	0.35524		30.8775		57.0522	±	18.4617		58.8593	±	16.5104		-3.16748		14.7377	±	1.52887		4.52068	±	0.317116		69.3257
8,9-DiHETrE																																									3.63858		0.556899		1.27496		0.0846006		64.9599
5,6-DiHETrE	0.231136	±	0.0881175		0.0688175	±	0.0276262		70.2264		0.166225	±	0.0377909		0.091468	±	0.031594		44.9732												5.93848	±	1.30497		5.76622	±	1.62635		2.90062		1.91775	±	0.180699		1.06844	±	0.126359		44.2866
10,11-DiHDPE	0.265115	±	0.0712644		0.0629698	±	0.00593436		76.2481		0.885266	±	0.160109		0.35706	±	0.0197385		59.6664												2.92155	±	0.501946		6.33288	±	1.61567		-116.764		3.04001	±	0.741032		0.651843	±	0.0734		78.5579
13,14-DiHDPE	0.119982	±	0.0181407		0.0484704	±	0.00503823		59.6018																						2.95693	±	0.688818		3.53141	±	0.779851		-19.4282		0.768258	±	0.155918		0.397534	±	0.0253428		48.2552
16,17-DiHDPE	0.14569	±	0.0260196		0.0402834	±	0.00639633		72.35		1.09801	±	0.122904		0.679011	±	0.0251097		38.16																						1.69894	±	0.136662		1.01656	±	0.119413		40.1653
19,20-DiHDPE	0.869762	±	0.255779		0.0761539	±	0.0261847		91.2443		3.23517	±	0.535417		1.64466	±	0.456499		49.1631												8.52031	±	1.01266		13.1241	±	3.08363		-54.0335		10.6117	±	1.54608		3.22473	±	0.305179		69.6115
Mean									70.0419	***									55.1032	***									6.96003										-17.9171										41.3737
SEM									5.98011										5.44684										10.0352										17.2782										12.9293
Dio-to-EpFA ratios
15,16-DiHODE / 15(16)-EpODE	0.151441	±	0.0510919		0.0588209	±	0.0150663		61.1591		18.1485	±	4.87857		6.13203	±	2.34654		66.212		6.04013	±	0.996312		3.87363	±	0.585865		35.8684		3.50477	±	0.666041		2.86316	±	0.497635		18.3067
12,13-DiHODE / 12(13)-EpODE																																									1.32527	±	0.257563		0.464066	±	0.114237		64.9833
9,10-DiHODE / 9(10)-EpODE																																									0.387987	±	0.0956997		0.407098	±	0.0868984		-4.92545
12,13-DiHOME / 12(13)-EpOME	0.108872	±	0.0247338		0.0404893	±	0.00827295		62.8101		12.8312	±	2.42517		8.13921	±	1.33495		36.5671		48.7576	±	6.59529		39.8778	±	3.32441		18.2121		262.531	±	82.948		135.18	±	28.163		48.5089		0.602005	±	0.148647		0.159586	±	0.0496965		73.4909
9,10-DiHOME / 9(10)-EpOME	0.0527862	±	0.0151616		0.0368511	±	0.00602036		30.188		3.55709	±	0.980172		1.38281	±	0.216629		61.1253		15.6572	±	2.16294		15.5212	±	2.03881		0.868733		23.1565	±	5.17223		19.278	±	1.35385		16.7491		0.189417	±	0.0499985		0.125888	±	0.0272622		33.5392
14,15-DiHETE / 14(15)-EpETE											10.4354	±	2.85945		2.62136	±	0.972418		74.8802
11,12-DiHETE / 11(12)-EpETE											2.80527	±	0.657275		4.40888	±	3.61379		-57.1642												0.738335	±	0.037456		0.757464	±	0.127587		-2.59075		0.190607	±	0.065595		0.0423897	±	0.00542156		77.7606
8,9-DiHETE / 8(9)-EpETE																																									0.373173	±	0.0780678		0.481989	±	0.0831835		-29.1595
17,18-DiHETE / 17(18)-EpETE																															6.73517	±	3.51049		9.96282	±	1.01674		-47.9223		0.97728	±	0.321349		0.364539	±	0.050057		62.6986
11,12-DiHETrE / 11(12)-EpETrE	0.0264687	±	0.010419		0.00740324	±	0.0014286		72.0302		2.48224	±	0.367719		1.65674	±	0.289202		33.2565		2.65333	±	0.309208		1.54162	±	0.201876		41.8989		9.77498	±	1.86908		8.69586	±	0.664437		11.0396		0.108101	±	0.0226994		0.0292875	±	0.00394693		72.9072
8,9-DiHETrE / 8(9)-EpETrE																																									0.0759074	±	0.0182246		0.0193876	±	0.00210067		74.4589
5,6-DiHETrE / 5(6)-EpETrE	0.00135488	±	0.000326152		0.00109203	±	0.000403097		19.3998		0.0550858	±	0.0193371		0.0350818	±	0.00873764		36.3142												0.0366838	±	0.00515905		0.0309112	±	0.00151649		15.7361		0.00107765	±	0.000255906		0.000370762	±	4.48064e-05		65.5955
10,11-DiHDPE / 10(11)-EpDPE	0.0361917	±	0.019259		0.0129532	±	0.0024185		64.2095		1.89999	±	0.350387		1.13931	±	0.284715		40.036												2.38888	±	0.344248		6.25294	±	1.64615		-161.752		0.157166	±	0.0620616		0.0316658	±	0.00276725		79.852
13,14-DiHDPE / 13(14)-EpDPE	0.0255182	±	0.0108289		0.0178975	±	0.00394467		29.8636																						2.33891	±	0.298744		2.64447	±	0.735472		-13.064		0.0435489	±	0.0140768		0.0248272	±	0.00369858		42.9901
16,17-DiHDPE / 16(17)-EpDPE	0.0310618	±	0.0131778		0.0129507	±	0.00146605		58.3065		8.93559	±	1.44647		7.56217	±	2.23974		15.3702																						0.0846841	±	0.0167641		0.0543676	±	0.00925315		35.7995
19,20-DiHDPE / 19(20)-DiDPE	0.0834148	±	0.038309		0.0129759	±	0.00615817		84.4441		11.8123	±	4.06671		5.87345	±	0.815379		50.2767												3.01225	±	0.503555		4.96991	±	1.174		-64.9898		0.284465	±	0.0900831		0.076675	±	0.0084921		73.0459
Mean									53.6012	***									35.6874	**									24.212	*									-17.9979										51.6455
SEM									7.31143										11.7322										9.26284										19.1371										8.85275
Data are means ± SE (n = 4-6). *, P < 0.05; **, P < 0.01; ***, P < 0.001 vs. 100.
[truncated: 3 more columns]

## Sheet: Suppl S2
Supplemental Table S2. Urine and plasma oxylipins and their ratios.
	Urine				Plasma			Urine-to-
								Plasma Ratio
Preprandial State
EpFAs
15(16)-EpODE	0.0512091	±	0.00879179		77.8164	±	10.5836		0.000658076
12(13)-EpOME	0.106671	±	0.0158269		149.12	±	25.8166		0.000715335
9(10)-EpOME	0.119566	±	0.0195967		155.544	±	25.1255		0.000768696
11(12)-EpETrE	0.0343722	±	0.0017623		62.1964	±	13.1133		0.00055264
10(11)-EpDPE	0.00713222	±	0.00118663		11.3644	±	2.58685		0.000627593
16(17)-EpDPE	0.00214836	±	0.000505445		6.76451	±	1.6119		0.000317593
Diols
15,16-DiHODE	3.27775	±	0.74885		10.1149	±	1.99264		0.324053
11,12-DiHETrE	0.00537588	±	0.000288568		1.24443	±	0.270689		0.00431996
10,11-DiHDPE	0.00403627	±	0.000423963		0.265115	±	0.0712644		0.0152246
13,14-DiHDPE	0.00568261	±	0.000566427		0.119982	±	0.0181407		0.0473623
16,17-DiHDPE	0.0053813	±	0.00119182		0.14569	±	0.0260196		0.0369366
Postprandial State
EpFAs
15(16)-EpODE	0.0355107	±	0.00336978		33.609	±	5.62108		0.00105658
12(13)-EpOME	0.0875703	±	0.0115255		147.715	±	16.9322		0.000592834
9(10)-EpOME	0.0995449	±	0.0141879		144.356	±	15.7256		0.000689579
11(12)-EpETrE	0.0286949	±	0.00323009		29.4403	±	6.69303		0.000974679
10(11)-EpDPE	0.00570027	±	0.000230658		5.57939	±	1.0626		0.00102166
16(17)-EpDPE	0.00126843	±	0.000361251		3.30242	±	0.635102		0.000384092
Diols
15,16-DiHODE	3.49606	±	0.64257		1.66161	±	0.228975		2.10402
11,12-DiHETrE	0.00514201	±	0.0001		0.18489	±	0.0230143		0.0278112
10,11-DiHDPE	0.00406944	±	0.000311788		0.0629698	±	0.00593436		0.0646253
13,14-DiHDPE	0.00646079	±	0.000852838		0.0484704	±	0.00503823		0.133294
16,17-DiHDPE	0.00440357	±	0.000533335		0.0402834	±	0.00639633		0.109315
Data (in nM) are means ± SE (n = 5 or 6).

## Sheet: Suppl S3
Supplemental Table S3. Plasma oxylipin levels in the preprandial and postprandial states of the 3 diet groups.
	Preprandial												Postprandial												Preprandial						Postprandial
	Cs®Cs				Cs®Gr				Gr®Gr				Cs®Cs				Cs®Gr				Gr®Gr				Cs®Cs		Cs®Gr		Gr®Gr		Cs®Cs		Cs®Gr		Gr®Gr
EpFAs (nM)																									% controla
12(13)-EpODE	0.284449	±	0.0596954		0.191806	±	0.0246369		0.788399	±	0.22545		0.975772	±	0.636862		5.03926	±	0.981598		6.06865	±	1.12165		119.453		80.5475		331.083		409.769		2116.2		2548.49
15(16)-EpODE	9.84436	±	1.46651		7.35284	±	0.889823		17.6406	±	2.53585		11.7943	±	5.43879		49.5844	±	8.31424		59.3827	±	10.0896		114.488		85.5121		205.156		137.165		576.657		690.609
12(13)-EpOME	3.7765	±	0.728181		2.67913	±	0.274141		6.84574	±	1.63774		11.6325	±	3.38798		35.7828	±	5.1835		41.7951	±	6.70679		116.999		83.0015		212.086		360.384		1108.58		1294.84
9(10)-EpOME	1.78697	±	0.547228		1.03348	±	0.191825		2.09752	±	0.641279		8.578	±	1.13559		13.1919	±	1.36424		15.6828	±	2.66162		126.715		73.2847		148.736		608.272		935.444		1112.08
14(15)-EpETrE	0.284396	±	0.0733053		0.296251	±	0.0392718		0.157123	±	0.040474		0.306771	±	0.0618326		0.484808	±	0.0617911		0.501032	±	0.126405		97.9584		102.042		54.1199		105.665		166.989		172.577
19(20)-EpDPE	0.345208	±	0.0938933		0.383951	±	0.109498		1.05945	±	0.318074		1.03878	±	0.923778		6.40117	±	0.492539		7.29426	±	1.37194		94.6866		105.313		290.595		284.926		1755.77		2000.73
Mean																									111.717		88.2834		206.963	#	317.697	*	1109.94	**	1303.22	***, #
SEM																									5.16299		5.16299		40.4891		76.0168		296.291		352.49
Diols (nM)
12,13-DiHODE	4.8717	±	0.651736		4.43578	±	0.700756		6.35886	±	0.659619		3.59029	±	1.2147		6.85	±	1.00814		7.10018	±	0.738324		104.683		95.3165		136.64		77.1485		147.194		152.569
15,16-DiHODE	12.8312	±	1.58264		12.8457	±	1.46641		16.7206	±	1.47666		7.88905	±	3.3142		20.8259	±	3.45618		23.1598	±	2.0192		99.9436		100.056		130.239		61.4487		162.216		180.394
12,13-DiHOME	67.4774	±	7.45609		60.2579	±	7.1068		78.1233	±	8.02683		23.6344	±	6.71321		60.0387	±	7.92166		66.8361	±	6.25196		105.652		94.3481		122.321		37.0053		94.0048		104.648
9,10-DiHOME	24.3084	±	3.11338		22.2795	±	2.33306		24.9048	±	2.50209		17.457	±	3.44083		30.7223	±	3.08415		37.1765	±	3.73493		104.355		95.645		106.915		74.9422		131.89		159.598
14,15-DiHETrE	5.2315	±	0.638531		5.75675	±	0.994586		3.32075	±	0.437133		1.86721	±	0.13762		2.84471	±	0.326788		2.2262	±	0.350987		95.2199		104.78		60.4419		33.9855		51.7774		40.5196
19,20-DiHDPE	2.38458	±	0.430993		3.69155	±	1.04216		2.54671	±	0.366102		1.89015	±	1.06316		5.66308	±	0.944012		6.62809	±	0.786753		78.4901		121.51		83.8267		62.2157		186.405		218.168
Mean																									98.0573		101.943		106.73		57.791	***	128.914	#	142.65	##
SEM																									4.22583		4.22583		12.052		7.52902		19.9381		25.4218
Dio-to-EpFAs
12,13-DiHODE / 12(13)-EpODE	18.8591	±	1.82192		20.038	±	0.475636		13.2501	±	3.87788		6.57648	±	1.58871		2.47857	±	1.07978		1.72381	±	0.633142		96.9692		103.031		68.1289		33.8147		12.7442		8.86344
15,16-DiHODE / 15(16)-EpODE	1.35823	±	0.0741341		1.81534	±	0.226813		1.02911	±	0.11801		0.714661	±	0.0763121		0.48392	±	0.0821663		0.511699	±	0.175161		85.5963		114.404		64.8548		45.0382		30.4968		32.2475
12,13-DiHOME / 12(13)-EpOME	20.0053	±	2.56972		22.9964	±	2.29141		16.0842	±	3.93739		2.43124	±	0.866357		1.8288	±	0.195355		2.14397	±	0.582892		93.0442		106.956		74.8072		11.3076		8.50571		9.97155
9,10-DiHOME / 9(10)-EpOME	24.4898	±	6.68724		26.8825	±	5.41814		18.927	±	4.82301		2.2389	±	0.497583		2.35702	±	0.174976		3.39016	±	1.05474		95.3424		104.658		73.6859		8.71637		9.17625		13.1984
14,15-DiHETrE / 14(15)-EpETrE	22.908	±	2.91686		21.3934	±	4.03315		24.0177	±	7.56185		8.1496	±	1.89164		6.71895	±	1.53424		8.53892	±	4.97802		103.419		96.5811		108.428		36.7916		30.3329		38.5492
19,20-DiHDPE / 19(20)-DiDPE	8.47968	±	1.51359		11.4183	±	1.87103		4.70118	±	2.22207		6.80685	±	3.47439		1.02727	±	0.089793		1.21167	±	0.33711		85.2316		114.768		47.2528		68.4175		10.3253		12.1789
Mean																									93.2671		106.733		72.8597	#	34.0143	***	16.9302	***	19.1682	***
SEM																									2.855		2.855		8.18897		9.0709		4.30475		5.23433
Data are means ± SE (n = 4-7). a, control represents the preprandial state of the Cs group (average of Cs®Cs & Cs®Gr); *, P < 0.05; **, P < 0.01; ***, P < 0.001 vs. Preprandial; #, P < 0.05; ##, P < 0.01 vs. control.

## Sheet: Suppl S4
Supplemental Table S4. EpFA and diol contents of caseine (Cs)-based and grain (Gr)-based diets.
	Cs				Gr			fold
								difference
EpFAs
12(13)-EpODE	7.37308	±	2.3547		192.005	±	110.222		26.0414
15(16)-EpODE	86.4216	±	51.5646		576.888	±	315.246		6.67527
9(10)-EpODE	16.3533	±	8.1372		171.865	±	73.1416		10.5095
12(13)-EpOME	344.358	±	205.05		1799.16	±	1336.83		5.22469
9(10)-EpOME	454.416	±	276.088		1425.47	±	959.699		3.13692
11(12)-EpETE	2.96424	±	2.08649		115.961	±	78.512		39.12
8(9)-EpETE	5.9743	±	1.85992		117.243	±	75.1369		19.6245
5(6)-EpETrE	18.6538	±	13.9431		213.05	±	60.7616		11.4212
10(11)-EpDPE	1.78832	±	1.23077		105.934	±	75.8123		59.2365
13(14)-EpDPE	1.92245	±	1.18181		106.33	±	75.554		55.3097
16(17)-EpDPE	2.47002	±	1.3554		104.361	±	75.4024		42.2511
19(20)-EpDPE	2.55228	±	0.942043		109.863	±	75.7478		43.045
								Mean	27	***
								SE	6
Diols
12,13-DiHODE	18.69	±	5.11361		276.065	±	151.605		14.7707
15,16-DiHODE	68.6351	±	32.353		455.918	±	121.679		6.64264
9,10-DiHODE	23.0334	±	5.93609		328.941	±	127.8		14.281
12,13-DiHOME	265.507	±	134.744		1381.91	±	497.156		5.20481
9,10-DiHOME	228.038	±	109.125		1425.86	±	541.031		6.25272
17,18-DiHETE	2.83177	±	1.54172		63.5641	±	40.0435		22.4467
5,15-DiHETE	3.38726	±	1.20219		62.1853	±	38.0637		18.3586
8,9-DiHETE	3.3052	±	2.09307		59.3885	±	38.8613		17.9682
11,12-DiHETrE	4.76874	±	3.31027		118.417	±	75.5466		24.8319
14,15-DiHETrE	5.1801	±	3.43792		120.755	±	77.5236		23.3114
5,6-DiHETrE	5.01889	±	2.84933		112.758	±	71.1463		22.4667
16,17-DiHDPE	2.27603	±	1.55428		62.1388	±	40.3213		27.3014
19,20-DiHDPE	3.52361	±	1.15374		64.5634	±	38.9129		18.3231
								Mean	17.0892	***
								SE	2.03423
Data (pmol/g) are means ± SE (n = 3 or 4). ***, P < 0.001 vs. 1 (i.e., no difference).

## Sheet: Suppl S5
Supplemental Table S5. Correlation coefficients and p values for correlations among metabolic parameters and oxylipins.
Correlation Coefficients
	IPRE	IPOST	DI	GPRE	GPOST	DG	FFAPRE	FFAPOST	DFFA	TGPRE	TGPOST	DTG	EpFAPRE	EpFAPOST	DEpFA	DiolPRE	DiolPOST	DDiol	RatioPRE	RatioPOST	DRatio
IPRE	1
IPOST	0.6477	1
DI	-0.1201	0.6459	1
GPRE	0.7447	0.4125	-0.1556	1
GPOST	0.4272	0.5848	0.3246	0.3626	1
DG	-0.3892	0.0445	0.4085	-0.687	0.4204	1
FFAPRE	0.5019	0.197	-0.2179	0.4789	0.2625	-0.2733	1
FFAPOST	0.5089	0.0414	-0.4465	0.3843	0.0908	-0.3049	0.5285	1
DFFA	0.1099	-0.1332	-0.2896	0.0085	-0.1236	-0.0962	-0.3006	0.6369	1
TGPRE	0.5939	0.1928	-0.2472	0.6245	0.1924	-0.4503	0.7786	0.5391	-0.1075	1
TGPOST	0.4988	0.324	-0.0394	0.3038	0.1576	-0.1397	0.4298	0.527	0.183	0.6122	1
DTG	-0.459	-0.1867	0.2071	-0.6567	-0.0366	0.6589	-0.5898	-0.375	0.0994	-0.5578	-0.0267	1
EpFAPRE	-0.1574	-0.0538	0.1481	0.0435	-0.2234	-0.2206	-0.0685	-0.1918	-0.1283	0.0035	0.105	-0.051	1
EpFAPOST	-0.3601	-0.3502	-0.0153	-0.0167	-0.0312	-0.0109	-0.2561	-0.2634	-0.0488	0.0202	-0.3062	0.0974	0.4421	1
DEpFA	-0.259	-0.3336	-0.1419	0.0106	0.103	0.0704	-0.1059	-0.0337	0.0449	0.1575	-0.3196	-0.0103	-0.3043	0.6708	1
DiolPRE	0.0274	0.0751	0.1929	0.3749	0.3419	-0.0706	0.215	-0.1642	-0.3367	0.1	-0.0193	-0.0965	0.278	0.2192	0.0084	1
DiolPOST	-0.4354	-0.4667	-0.1292	-0.03	0.0579	0.063	-0.2954	-0.3136	-0.0677	-0.1213	-0.4538	0.0576	0.245	0.8922	0.7026	0.2819	1
DDiol	-0.4257	-0.4987	-0.2388	-0.205	-0.1677	0.0445	-0.3247	-0.1452	0.1162	-0.0909	-0.4001	0.0553	0.0892	0.7528	0.704	-0.3042	0.8076	1
RatioPRE	0.1092	0.0841	-0.086	0.0355	0.3143	0.191	0.0255	0.0714	0.0639	-0.1313	-0.2619	-0.1037	-0.7885	-0.3173	0.3057	0.0069	-0.0387	-0.1069	1
RatioPOST	0.051	-0.0583	-0.268	-0.2454	-0.1228	0.1265	-0.0083	0.1599	0.1683	-0.1838	0.138	0.1428	-0.3731	-0.7432	-0.5244	-0.4508	-0.5649	-0.3286	0.2516	1
DRatio	-0.0459	-0.1162	-0.2087	-0.2307	-0.2827	-0.0036	0.0155	0.0111	-0.0369	-0.091	0.2892	0.1391	0.1588	-0.5342	-0.6976	-0.3638	-0.4838	-0.2575	-0.3571	0.7646	1
P Values
	IPRE	IPOST	DI	GPRE	GPOST	DG	FFAPRE	FFAPOST	DFFA	TGPRE	TGPOST	DTG	EpFAPRE	EpFAPOST	DEpFA	DiolPRE	DiolPOST	DDiol	RatioPRE	RatioPOST	DRatio
IPRE
IPOST	0.315
DI	1	0.328
GPRE	0.0227	1	1
GPOST	1	1	1	1
DG	1	1	1	0.1221	1
FFAPRE	1	1	1	1	1	1
FFAPOST	1	1	1	1	1	1	1
DFFA	1	1	1	1	1	1	1	0.4002
TGPRE	0.9513	1	1	0.5195	1	1	0.0068	1	1
TGPOST	1	1	1	1	1	1	1	1	1	0.6672
DTG	1	1	1	0.2566	1	0.2437	1	1	1	1	1
EpFAPRE	1	1	1	1	1	1	1	1	1	1	1	1
EpFAPOST	1	1	1	1	1	1	1	1	1	1	1	1	1
DEpFA	1	1	1	1	1	1	1	1	1	1	1	1	1	0.1833
DiolPRE	1	1	1	1	1	1	1	1	1	1	1	1	1	1	1
DiolPOST	1	1	1	1	1	1	1	1	1	1	1	1	1	0	0.0805	1
DDiol	1	1	1	1	1	1	1	1	1	1	1	1	1	0.0173	0.0773	1	0.002
RatioPRE	1	1	1	1	1	1	1	1	1	1	1	1	0.0046	1	1	1	1	1
RatioPOST	1	1	1	1	1	1	1	1	1	1	1	1	1	0.0238	1	1	1	1	1
DRatio	1	1	1	1	1	1	1	1	1	1	1	1	1	1	0.0922	1	1	1	1	0.0114
Correlation coefficients were assessed by the Pearson’s Method, and P values were adjusted with Bonferroni's factor for multiple comparisons.
I, insulin; G, glucose; PRE, preprandial; POST, postprandial; D, postprandial change; Ratio, D-to-E ratio.
